# Supplementary material for: Visualization of Light-Impinging Geometry in Nonlinear Photocurrents of Vertical Optoelectronic Devices
Source: Materials (Basel). 2025 Jul 25;18(15):3503. doi: 10.3390/ma18153503 (PMC12347641; doi:10.3390/ma18153503)
Supplement: Supplementary file 1 [file materials-18-03503-s001.zip]

Archive with 2 entries (2 files):
- MDPI Materials_Visualization of light impinging geometry - Supp Inf.pdf
- Video S1.mp4
